# Supplementary material for: Design and Fabrication of High-Efficiency, Low-Power, and Low-Leakage Si-Avalanche Photodiodes for Low-Light Sensing
Source: ACS Photonics. 2023 May 4;10(5):1416–23. doi: 10.1021/acsphotonics.3c00026 (PMC10201457; doi:10.1021/acsphotonics.3c00026)
Supplement: Supplementary file 2 — ph3c00026_si_002.zip [file ph3c00026_si_002.zip]

Archive with 10 entries (10 files):
- achemso-demo.tex
- acs-achemso.bib
- APD_Theory.pdf
- Devices_IV.pdf
- Doping_profile.pdf
- EQE.pdf
- Process_flow.pdf
- EQE_angle_dependency.pdf
- CV_and_Noise.pdf
- SEM_Image.pdf
