# Supplementary material for: Design and Fabrication of High-Efficiency, Low-Power, and Low-Leakage Si-Avalanche Photodiodes for Low-Light Sensing
Source: ACS Photonics. 2023 May 4;10(5):1416–23. doi: 10.1021/acsphotonics.3c00026 (PMC10201457; doi:10.1021/acsphotonics.3c00026)
Supplement: Supplementary file 2 — ph3c00026_si_002.zip [file ph3c00026_si_002.zip › achemso-demo.tex]

% \textit{%%%%%%%%%%%%%%%%%%%%%%%%%%%%%%%%%%%%%%%%%%%%%%%%%%%%%%%%%%%%%%%%%%%%%
%% This is a (brief) model paper using the achemso class
%% The document class accepts keyval options, which should include
%% the target journal and optionally the manuscript type. 
%%%%%%%%%%%%%%%%%%%%%%%%%%%%%%%%%%%%%%%%%%%%%%%%%%%%%%%%%%%%%%%%%%%%%
\documentclass[journal=jacsat,manuscript=article]{achemso}

%%%%%%%%%%%%%%%%%%%%%%%%%%%%%%%%%%%%%%%%%%%%%%%%%%%%%%%%%%%%%%%%%%%%%
%% Place any additional packages needed here.  Only include packages
%% which are essential, to avoid problems later. Do NOT use any
%% packages which require e-TeX (for example etoolbox): the e-TeX
%% extensions are not currently available on the ACS conversion
%% servers.
%%%%%%%%%%%%%%%%%%%%%%%%%%%%%%%%%%%%%%%%%%%%%%%%%%%%%%%%%%%%%%%%%%%%%
\usepackage[version=3]{mhchem} % Formula subscripts using \ce{}
\usepackage{booktabs}
\usepackage{multirow}
\usepackage{multicol}
\usepackage{float}
%%%%%%%%%%%%%%%%%%%%%%%%%%%%%%%%%%%%%%%%%%%%%%%%%%%%%%%%%%%%%%%%%%%%%
%% If issues arise when submitting your manuscript, you may want to
%% un-comment the next line.  This provides information on the
%% version of every file you have used.
%%%%%%%%%%%%%%%%%%%%%%%%%%%%%%%%%%%%%%%%%%%%%%%%%%%%%%%%%%%%%%%%%%%%%
%%\listfiles

%%%%%%%%%%%%%%%%%%%%%%%%%%%%%%%%%%%%%%%%%%%%%%%%%%%%%%%%%%%%%%%%%%%%%
%% Place any additional macros here.  Please use \newcommand* where
%% possible, and avoid layout-changing macros (which are not used
%% when typesetting).
%%%%%%%%%%%%%%%%%%%%%%%%%%%%%%%%%%%%%%%%%%%%%%%%%%%%%%%%%%%%%%%%%%%%%
\newcommand*\mycommand[1]{\texttt{\emph{#1}}}

%%%%%%%%%%%%%%%%%%%%%%%%%%%%%%%%%%%%%%%%%%%%%%%%%%%%%%%%%%%%%%%%%%%%%
%% Meta-data block
%% ---------------
%% Each author should be given as a separate \author command.
%%
%% Corresponding authors should have an e-mail given after the author
%% name as an \email command. Phone and fax numbers can be given
%% using \phone and \fax, respectively; this information is optional.
%%
%% The affiliation of authors is given after the authors; each
%% \affiliation command applies to all preceding authors not already
%% assigned an affiliation.
%%
%% The affiliation takes an option argument for the short name.  This
%% will typically be something like "University of Somewhere".
%%
%% The \altaffiliation macro should be used for new address, etc.
%% On the other hand, \alsoaffiliation is used on a per author basis
%% when authors are associated with multiple institutions.
%%%%%%%%%%%%%%%%%%%%%%%%%%%%%%%%%%%%%%%%%%%%%%%%%%%%%%%%%%%%%%%%%%%%%
\author{Amita Rawat}
% \altaffiliation{Electrical and Computer Engineering, University of California – Davis, Davis, California 95616, USA}
\author{Ahasan Ahamed}
% \altaffiliation{Electrical and Computer Engineering, University of California – Davis, Davis, California 95616, USA}
\author{Cesar Bartolo-Perez}
% \altaffiliation{Electrical and Computer Engineering, University of California – Davis, Davis, California 95616, USA}
\author{Ahmed S. Mayet}
% \altaffiliation{Electrical and Computer Engineering, University of California – Davis, Davis, California 95616, USA}
\author{Lisa N. {McPhillips}}
% \altaffiliation{Electrical and Computer Engineering, University of California – Davis, Davis, California 95616, USA}
\author{M. Saif Islam}
% \altaffiliation{Electrical and Computer Engineering, University of California – Davis, Davis, California 95616, USA}
\affiliation{Electrical and Computer Engineering, University of California – Davis, Davis, California 95616, USA}
\email{sislam@ucdavis.edu}
\phone{+1 (530) 754-6732}
\fax{+1 530-752-8428}

%%%%%%%%%%%%%%%%%%%%%%%%%%%%%%%%%%%%%%%%%%%%%%%%%%%%%%%%%%%%%%%%%%%%%
%% The document title should be given as usual. Some journals require
%% a running title from the author: this should be supplied as an
%% optional argument to \title.
%%%%%%%%%%%%%%%%%%%%%%%%%%%%%%%%%%%%%%%%%%%%%%%%%%%%%%%%%%%%%%%%%%%%%
\title[An \textsf{achemso} demo]
  {Supplementary document\\Design and fabrication of high-efficiency, low-power, and low-leakage Si-avalanche photodiodes for low-light sensing}

%%%%%%%%%%%%%%%%%%%%%%%%%%%%%%%%%%%%%%%%%%%%%%%%%%%%%%%%%%%%%%%%%%%%%
%% Some journals require a list of abbreviations or keywords to be
%% supplied. These should be set up here, and will be printed after
%% the title and author information, if needed.
%%%%%%%%%%%%%%%%%%%%%%%%%%%%%%%%%%%%%%%%%%%%%%%%%%%%%%%%%%%%%%%%%%%%%
\abbreviations{APD, CMOS, EQE, IR, UV}
\keywords{photodetectors, photon-trapping structures, Si-APD, short infrared wavelength, visible wavelength}
%%%%%%%%%%%%%%%%%%%%%%%%%%%%%%%%%%%%%%%%%%%%%%%%%%%%%%%%%%%%%%%%%%%%%
%% The manuscript does not need to include \maketitle, which is
%% executed automatically.
%%%%%%%%%%%%%%%%%%%%%%%%%%%%%%%%%%%%%%%%%%%%%%%%%%%%%%%%%%%%%%%%%%%%%
\begin{document}
\section{Scanning electron microscopy of PTMH}
Figure \ref{fig:SEM_PT_holes} showcases the scanning electron microscopic (SEM) imaging of the Photon Trapping Micro-Holes (PTMH) with 1500 nm diameter and 2500 nm period (Fig. \ref{fig:SEM_PT_holes}(a)). The PTMH are etched using an inductively coupled plasma reactive ion etching (ICPRIE) process and the depth is measured as 1592 nm, as shown in Fig. \ref{fig:SEM_PT_holes}(b). The sidewall profiles are vertical due to the directionality of ICPRIE.
\begin{figure}
    \centering
    \includegraphics[width=\columnwidth]{SEM_Image.pdf}
    \caption{SEM imaging of the PTMH highlighting the (a) PT hole diameter and the period; (b) the depth of the PT hole etched using ICPRIE. The choice of ICPRIE, instead of wet etch or regular RIE has resulted in a cylindrical PTMH shape.}
    \label{fig:SEM_PT_holes}
\end{figure}
\section{Capacitance-voltage measurement}
\begin{figure}
    \centering
    \includegraphics[trim=0 70 0 90,clip,width=\columnwidth]{CV_and_Noise.pdf}
    \caption{(a) Capacitance-voltage trend measured for a with-PTMH device ($d = 1300\;nm$; $p = 2300\;nm$) highlighting the capacitance of the device in forward, reverse, and breakdown scenarios. (b) The excess noise factor of the device is compared against the literature. The noise factor is reported to be comparable to that of the reference. [\textbf{Note:} The reference numbers are consistent with Table 1 presented in the main text.]}
    \label{fig:CV_noise}
\end{figure}
The capacitance-voltage (CV) measurement of a with-PTMH device (diameter, $d$ = 1300 nm and periodicity, $p$ = 2300 nm) is shown in Fig. \ref{fig:CV_noise}(a). The capacitance ($C$) profile is captured for 0-1 V forward bias and 0-8 V reverse bias voltages. A small alternating current (AC) signal of 50 mV RMS amplitude and 1 kHz frequency is applied to capture the carrier response. A steep increase in capacitance in forward bias is attributed to an exponential increase in conducting carriers due to the barrier lowering. The capacitance in the reverse bias is largely governed by the depletion width. The gradual increase in the capacitance that follows from the increased reverse bias is due to the minority carrier diffusion. Finally, a rapid increase in the capacitance is due to the avalanche breakdown. 
\section{Excess noise factor calculation}
The excess noise factor calculation is done using {McINTYRE}'s model\cite{mcintyre1966multiplication,mcintyre1972distribution}.
\begin{equation}
    W_{dep} = \frac{A_{device}\times\epsilon_{Si}}{C_{dep}}
    \label{W_dep}
\end{equation}
where $W_{dep}$ is depletion width, $C_{dep}$ is depletion capacitance, $A_{device}$ is device area, and $\epsilon_{Si}$ is the electric permittivity of silicon.
\begin{equation}
    \alpha = A\times e^{-\frac{B}{E}}
    \label{ioniz}
\end{equation}
where $A = 7.03\times10^7\;m^{-1}$, $B = 12.30\times10^7\;m^{-1}$, and estimated peak electric field ($E=4.00\times10^7\;V/m$).\cite{cheong2015relating}\\
\begin{equation}
    M = \frac{(1-k)}{e^{-(1-k)\delta}-k}
    \label{K_ratio}
\end{equation}
where $\delta = \alpha\times W_{dep}$.\\
At first, we estimated the carrier ionization ratio ($k$) for a given multiplication gain ($M$) using the depletion capacitance ($C_{dep}$), peak electrical field ($E$), and carrier ionization coefficient ($\alpha$) in bulk silicon and Equations \ref{W_dep}-\ref{K_ratio}. The calculated $k$ value for $M = 296.2$ is 1.84.\\
\begin{equation}
    F = 1-(1-k)\times\bigg(\frac{M-1}{M}\bigg)^2
    \label{F_fac}
\end{equation}
Using the calculated $k$ value and respective $M$, the excess noise factor, F, using Equation \ref{F_fac}\cite{mcintyre1972distribution}. A comparison of calculated F values against the literature is shown in Fig. \ref{fig:CV_noise}(b). 

%%%%%%%%%%%%%%%%%%%%%%%%%%%%%%%%%%%%%%%%%%%%%%%%%%%%%%%%%%%%%%%%%%%%%
%% The "tocentry" environment can be used to create an entry for the
%% graphical table of contents. It is given here as some journals
%% require that it is printed as part of the abstract page. It will
%% be automatically moved as appropriate.
%%%%%%%%%%%%%%%%%%%%%%%%%%%%%%%%%%%%%%%%%%%%%%%%%%%%%%%%%%%%%%%%%%%%%
% \begin{tocentry}

% Some journals require a graphical entry for the Table of Contents.
% This should be laid out ``print ready'' so that the sizing of the
% text is correct.

% Inside the \texttt{tocentry} environment, the font used is Helvetica
% 8\,pt, as required by \emph{Journal of the American Chemical
% Society}.

% The surrounding frame is 9\,cm by 3.5\,cm, which is the maximum
% permitted for  \emph{Journal of the American Chemical Society}
% graphical table of content entries. The box will not resize if the
% content is too big: instead it will overflow the edge of the box.

% This box and the associated title will always be printed on a
% separate page at the end of the document.

% \end{tocentry}

\bibliography{acs-achemso}

\end{document}
