# Supplementary material for: Design and Fabrication of High-Efficiency, Low-Power, and Low-Leakage Si-Avalanche Photodiodes for Low-Light Sensing
Source: ACS Photonics. 2023 May 4;10(5):1416–23. doi: 10.1021/acsphotonics.3c00026 (PMC10201457; doi:10.1021/acsphotonics.3c00026)
Supplement: Supplementary file 2 — ph3c00026_si_002.zip [file ph3c00026_si_002.zip › acs-achemso.bib]

@article{mcintyre1966multiplication,
  title={Multiplication noise in uniform avalanche diodes},
  author={McIntyre, RJ},
  journal={IEEE Transactions on Electron Devices},
  number={1},
  pages={164--168},
  year={1966},
  publisher={IEEE}
}

@article{mcintyre1972distribution,
  title={The distribution of gains in uniformly multiplying avalanche photodiodes: Theory},
  author={McIntyre, Robert J},
  journal={IEEE Transactions on Electron Devices},
  volume={19},
  number={6},
  pages={703--713},
  year={1972},
  publisher={IEEE}
}

@article{cheong2015relating,
  title={Relating the experimental ionization coefficients in semiconductors to the nonlocal ionization coefficients},
  author={Cheong, Jeng Shiuh and Hayat, Majeed M and Zhou, Xinxin and David, John PR},
  journal={IEEE Transactions on Electron Devices},
  volume={62},
  number={6},
  pages={1946--1952},
  year={2015},
  publisher={IEEE}
}
